# Supplementary material for: MicroRNA-665-3p exacerbates nonalcoholic fatty liver disease in mice
Source: Bioengineered. 2022 Jan 18;13(2):2927–42. doi: 10.1080/21655979.2021.2017698 (PMC8973643; doi:10.1080/21655979.2021.2017698)
Supplement: Supplemental Material [file KBIE_A_2017698_SM6099.zip]

Archive with 2 entries (1 files):
- supplementary/
- supplementary/Supplementary information.docx
